# Supplementary material for: Development and Validation of a Novel Nomogram Risk Prediction Model for In-Hospital Death Following Extended Aortic Arch Repair for Acute Type A Aortic Dissection
Source: Rev Cardiovasc Med. 2025 Apr 21;26(4):26943. doi: 10.31083/RCM26943 (PMC12059769; doi:10.31083/RCM26943)
Supplement: Supplementary file 1 [file 2153-8174-26-4-26943-s1.zip]

Archive with 10 entries (10 files):
- RCM26943-Supplementary Material-V2.docx
- SFigure 1-1.tif
- SFigure 1-2.tif
- SFigure 1-3.tif
- SFigure 1-4.tif
- SFigure 1-5.tif
- SFigure 1-6.tif
- SFigure 1-7.tif
- SFigure 2.tif
- SFigure 3.tif
